# Supplementary material for: A Novel Wearable Device for Continuous Blood Pressure Monitoring Utilizing Strain Gauge Technology
Source: Biosensors (Basel). 2025 Jun 27;15(7):413. doi: 10.3390/bios15070413 (PMC12294096; doi:10.3390/bios15070413)
Supplement: Supplementary file 1 [file biosensors-15-00413-s001.zip]

Archive with 1 entries (1 files):
- biosensors-3669612-supplementary.pdf
